# Supplementary material for: Genome-Wide Study of the Adaptation of Saccharomyces cerevisiae to the Early Stages of Wine Fermentation
Source: PLoS One. 2013 Sep 5;8(9):e74086. doi: 10.1371/journal.pone.0074086 (PMC3764036; doi:10.1371/journal.pone.0074086)
Supplement: Workbook S1 — Complete gene lists issued from fitness analysis. (XLSX) [file pone.0074086.s010.xlsx]

## Sheet: HIP PhI dir
strain	gene	Log2Ratio	p-value
YDR067C	OCA6	3.68141	0.048205
YPL237W	SUI3	2.96689	0.005327
YML117W	NAB6	2.82608	0.0035339
YPL261C	YPL261C	2.77767	0.029732
YPL094C	SEC62	2.56551	0.0036138
YNL189W	SRP1	2.53364	0.0074871
YDR247W	VHS1	2.5048	0.013279
YAL004W	YAL004W	2.46301	0.019008
YML102W	CAC2	2.42958	0.037484
YML111W	BUL2	2.40708	0.0050036
YGL044C	RNA15	2.38157	0.015795
YCL003W	PGS1_p	2.36814	0.015781
YJR056C	YJR056C	2.36263	0.0047637
YCR009C	RVS161	2.33456	0.034442
YER076C		2.2262	0.016803
YLR090W	XDJ1	2.17823	0.02623
YCL017C	NFS1	2.15612	0.031036
YGR163W	GTR2	2.1523	0.0018631
YHL022C	SPO11	2.10068	0.034355
YLR076C	YLR076C	2.03706	0.0071552
YML092C	PRE8	1.99336	0.048266
YGR132C	PHB1	1.97893	0.030248
YPR018W	RLF2	1.96304	0.014837
YCL010C	SGF29	1.93826	0.019903
YGL014W	PUF4	1.91231	0.001425
YNR060W	FRE4	1.86283	0.010252
YMR247W-A		1.8582	0.01886
YMR217W	GUA1	1.81269	0.020459
YKL050C	YKL050C	1.79081	0.009369
YCR010C	ADY2	1.7765	0.03359
YCR013C	YCR013C	1.7679	0.022906
YDR399W	HPT1	1.75729	0.024807
YOL065C	INP54	1.73945	0.017222
YNL179C	YNL179C	1.72391	0.049833
YJL095W	BCK1	1.70306	0.0096868
YLR099W-A	YLR099W-A	1.70247	0.022996
YBL050W	SEC17	1.69601	0.030302
YGR244C	LSC2	1.68573	0.0095847
YAL008W	FUN14	1.66052	0.038015
YJR117W	STE24	1.63542	0.027473
YML006C	GIS4	1.62885	0.020148
YOL108C	INO4	1.62803	0.0076489
YCR019W	MAK32	1.59063	0.0071424
YCR022C	YCR022C	1.587	0.0089112
YER025W	GCD11	1.57969	0.024922
YGL008C	PMA1	1.57558	0.0043091
YDR011W	SNQ2	1.56328	0.0077742
YML074C	FPR3	1.55766	0.037907
YPL103C	FMP30	1.53613	0.045568
YDR293C	SSD1	1.53246	0.019631
YEL050C	RML2	1.5314	0.033818
YCL028W	RNQ1	1.52114	0.01732
YPL238C	YPL238C	1.47907	0.015796
YBR253W	SRB6	1.47747	0.0043825
YAR044W	SWH1_p	1.47482	0.014636
YPL112C	PEX25	1.47372	0.0072512
YML068W	ITT1	1.45828	0.037999
YHR181W	SVP26	1.45241	0.012839
YDR249C	YDR249C	1.44727	0.0025196
YGL250W	YGL250W	1.43618	0.043906
YER103W	SSA4	1.42613	0.005873
YDL194W	SNF3	1.42205	0.0092517
YGL051W	MST27	1.42099	0.00088577
YOL127W	RPL25	1.41989	0.021313
YPR030W	CSR2	1.4118	0.025797
YPL118W	MRP51	1.39292	0.024727
YPR068C	HOS1	1.38051	0.032319
YIL002C	INP51	1.37817	0.0053663
YNL226W	YNL226W	1.3678	0.0044905
YDL144C	YDL144C	1.34977	0.022291
YPR095C	SYT1	1.33047	0.039377
YPL114W	YPL114W	1.3237	0.031074
YMR174C	PAI3	1.32184	0.013734
YDR256C	CTA1	1.31514	0.012028
YJR031C	GEA1	1.28429	0.046791
YEL041W	YEF1	1.27635	0.021166
YOL113W	SKM1	1.27199	0.013554
YML032C	RAD52	1.2689	0.044097
YBL056W	PTC3	1.26409	0.021991
YNL042W-B		1.26207	0.0062537
YEL065W	SIT1	1.25734	0.013347
YGL171W	ROK1	1.25679	0.014811
YML058C-A	YML057C-A	1.25505	0.018619
YML023C	NSE5	1.25349	0.036005
YPR143W	RRP15	1.25307	0.0014913
YOR225W	YOR225W	1.25281	0.018302
YLR009W	RLP24	1.25024	0.041103
YDR090C	YDR090C	1.2452	0.013329
YOL021C	DIS3	1.23962	0.042322
YDR329C	PEX3	1.23847	0.033962
YOR065W	CYT1	1.23559	0.042883
YBR234C	ARC40	1.23417	0.043637
YDR021W	FAL1	1.23248	0.03248
YPL058C	PDR12	1.23086	0.0084298
YPL170W	DAP1	1.22994	0.0048814
YGL043W	DST1	1.21416	0.019152
YPL246C	RBD2	1.2131	0.0089735
YER151C	UBP3	1.20704	0.02872
YJR033C	RAV1	1.20306	0.034607
YPR057W	BRR1	1.19525	0.0027023
YOR309C	YOR309C	1.194	0.013462
YER132C	PMD1	1.19197	0.013706
YMR171C	EAR1	1.18918	0.01516
YPL098C	MGR2	1.18753	0.0021347
YML113W	DAT1	1.18623	0.012664
YPL193W	RSA1	1.18508	0.030524
YJR072C	NPA3	1.17892	0.034738
YPR189W	SKI3	1.17105	0.028866
YMR291W	YMR291W	1.16206	0.019227
YMR242C	RPL20A	1.16167	0.0049211
YPL166W	ATG29	1.16077	0.010027
YHR037W	PUT2	1.15474	0.035175
YJR099W	YUH1	1.15217	0.020364
YDR253C	MET32	1.15168	0.031153
YML058W	SML1	1.15129	0.033251
YPR193C	HPA2	1.15064	0.020322
YLR146C	SPE4	1.14719	0.012411
YPL249C-A		1.14205	0.017788
YAL038W	CDC19	1.13981	0.00097975
YLR069C	MEF1	1.1395	0.017524
YPL151C	PRP46	1.13749	0.010003
YOR315W	SFG1	1.13569	0.0033914
YGR285C	ZUO1	1.12824	0.02409
YDR407C	TRS120	1.12735	0.04028
YDR291W	HRQ1	1.11423	0.038515
YJR144W	MGM101	1.10843	0.014028
YPL239W	YAR1	1.10791	0.046031
YDL138W	RGT2	1.10629	0.0033772
YAL025C	MAK16	1.09992	0.010453
YPR152C	URN1	1.09666	0.024405
YDR289C	RTT103	1.09524	0.0092457
YHR086W-A		1.09342	0.012928
YOL077W-A		1.09048	0.021365
YGL067W	NPY1	1.08186	0.037605
YPL155C	KIP2	1.0769	0.0047655
YNL161W	CBK1	1.06618	0.0058083
YPL125W	KAP120	1.05715	0.0078258
YPR171W	BSP1	1.05638	0.046301
YDR296W	MHR1	1.05617	0.028188
YOR155C	ISN1	1.05381	0.04934
YML072C	TCB3	1.05097	0.0058456
YNL150W	YNL150W	1.05069	0.025423
YPL102C	YPL102C	1.04904	0.016927
YGR242W	YGR242W	1.04892	0.038159
YJL048C	UBX6	1.04652	0.0025589
YJL072C	PSF2	1.04598	0.037788
YDR110W	FOB1	1.03899	0.02232
YDR512C	EMI1	1.03819	0.017852
YPR015C	YPR015C	1.03281	0.018869
YML046W	PRP39	1.03224	0.040074
YPL105C	YPL105C	1.02575	0.033967
YER119C	AVT6	1.01867	0.0011082
YMR216C	SKY1	1.01555	0.0035802
YOL132W	GAS4	1.01275	0.033773
YBR226C	YBR226C	1.00029	0.024657
YPR155C	NCA2	1.00028	0.017995
YOL117W	RRI2	0.998647	0.0095417
YMR129W	POM152	0.997602	0.0097854

## Sheet: HIP PhII dir
strain	gene	Log2Ratio	p-value
YCL028W	RNQ1	3.63224	0.03119
YOR005C	DNL4	3.56284	0.0031443
YPL246C	RBD2	3.51104	0.0077144
YMR013C	SEC59	3.41946	0.005975
YOL159C-A	YOL159C-A	3.39234	0.01983
YAL017W	PSK1	3.13038	0.0067558
YML058C-A	YML057C-A	3.10533	0.0049623
YPL099C	FMP14	3.08387	0.0036361
YNL333W	SNZ2	3.07962	0.0018177
YOL054W	PSH1	3.05145	0.014052
YPL140C	MKK2	2.91478	0.0071545
YDR525W	API2	2.8196	0.011164
YHL038C	CBP2	2.77546	0.015053
YKR055W	RHO4	2.677	0.016426
YKR003W	OSH6	2.63979	0.024636
YMR165C	PAH1	2.60645	0.018383
YCR045C	YCR045C	2.56174	0.037174
YPL170W	DAP1	2.53627	0.030427
YML065W	ORC1	2.51429	0.00066629
YCR025C	YCR025C	2.50611	0.047396
YER082C	UTP7	2.48812	0.01579
YMR191W	SPG5	2.45731	0.035413
YCR028C	FEN2	2.43111	0.0016353
YGR202C	PCT1	2.41902	0.0046416
YER115C	SPR6	2.40627	0.0074529
YPL144W	YPL144W	2.35197	0.021799
YHL037C	YHL037C	2.33009	0.023891
YPL218W	SAR1	2.28566	0.036107
YML084W	YML084W	2.27654	0.01522
YNL313C	YNL313C	2.24963	0.0054663
YGR288W	MAL13	2.24495	0.045476
YHR108W	GGA2	2.24427	0.021735
YGR155W	CYS4	2.24231	0.0064166
YLR224W	YLR224W	2.21966	0.0066925
YBR212W	NGR1	2.20414	0.019963
YPL203W	TPK2	2.1804	0.020517
YMR226C	TMA29	2.1769	0.016956
YLR095C	IOC2	2.17293	0.0025701
YPL102C	YPL102C	2.15602	0.0039208
YDR460W	TFB3	2.10801	0.0458
YOR023C	AHC1	2.10732	0.0092199
YEL029C	BUD16	2.05391	0.020371
YCR050C	YCR050C	2.02538	0.01455
YOR295W	UAF30	1.99383	0.026034
YLR097C	HRT3	1.96696	0.037464
YCL003W	PGS1_p	1.96003	0.0013878
YDR384C	ATO3	1.95577	0.042035
YBR298C	MAL31	1.91986	0.016584
YOL011W	PLB3	1.91555	0.0034628
YFR049W	YMR31	1.91144	0.048515
YMR259C	YMR259C	1.9109	0.015215
YMR211W	DML1	1.89904	0.010813
YGR161W-C	YGR161W-C::chr00_23	1.88285	0.036867
YHR154W	RTT107	1.88022	0.034975
YNL181W	YNL181W	1.86029	0.007082
YNL322C	KRE1	1.83492	0.02444
YOR022C	YOR022C	1.82338	0.022035
YMR019W	STB4	1.81934	0.018722
YPL185W	YPL185W	1.81644	0.045714
YOR298W	MUM3	1.80942	0.00039404
YLR042C	YLR042C	1.79757	0.00015421
YKL014C	URB1	1.76957	0.013565
YKL021C	MAK11	1.76515	0.046103
YDR350C	TCM10	1.73585	0.013189
YER009W	NTF2	1.69435	0.0026239
YAL048C	GEM1	1.68134	0.016478
YGR166W	KRE11	1.65515	0.013852
YDR377W	ATP17	1.64076	0.013952
YPL221W	FLC1	1.62467	0.023112
YOR348C	PUT4	1.61498	0.017308
YMR285C	NGL2	1.56761	0.038177
YOL030W	GAS5	1.56674	0.0016507
YHL033C	RPL8A	1.55476	0.049575
YJR040W	GEF1	1.52686	0.025179
YDL139C	SCM3	1.45357	0.029391
YPL241C	CIN2	1.45024	0.020412
YPL222W	FMP40	1.44911	0.015995
YOL049W	GSH2	1.39086	0.031062
YKL221W	MCH2	1.38749	0.030947
YLR223C	IFH1	1.38621	0.038364
YGR254W	ENO1	1.34258	0.00057547
YPL117C	IDI1	1.34043	0.039059
YMR155W	YMR155W	1.33804	0.04929
YJL049W	YJL049W	1.32029	0.013746
YMR251W-A	HOR7	1.2941	0.027968
YKR020W	VPS51	1.28229	0.048059
YFL024C	EPL1	1.27466	0.035666
YHR031C	RRM3	1.27394	0.037792
YOR034C	AKR2	1.26847	0.045801
YMR187C	YMR187C	1.25746	0.020343
YOR344C	TYE7	1.25727	0.047358
YPL184C	MRN1	1.25601	0.023787
YHR086W-A	YHR086W-A::chr00_20	1.25577	0.040999
YPL103C	FMP30	1.21712	0.0089693
YOR032C	HMS1	1.21666	0.026337
YHR093W	AHT1	1.17154	0.023084
YOL062C	APM4	1.15397	0.020476
YLR045C	STU2	1.14956	0.045981
YNL335W	DDI3	1.14002	0.030976
YHR005C-A	MRS11	1.09477	0.012631
YMR269W	TMA23	1.08123	0.01959
YNL327W	EGT2	1.07427	0.037433
YCL001W	RER1	1.06439	0.0057359
YOR067C	ALG8	1.04051	0.016417
YMR224C	MRE11	1.03092	0.029331
YNL325C	FIG4	0.998849	0.0029224
YGR168C	YGR168C	0.998441	0.039573

## Sheet: HOP PhI dir
strain	gene	Log2Ratio	p-value
YLR410W	VIP1	5.49479	0.032948
YOL108C	INO4	4.24224	0.013776
YDR020C	YDR020C	3.98979	0.02348
YOR184W	SER1	3.76283	0.032168
YGR208W	SER2	3.75149	0.0013165
YJL200C	ACO2	3.59916	0.015615
YLR058C	SHM2	3.43564	0.035558
YGR061C	ADE6	3.20795	0.044612
YLR014C	PPR1	3.05937	0.012268
YGL007W	YGL007W	2.90934	0.040994
YFR038W	IRC5	2.88476	0.022508
YMR135W-A	YMR135W-A	2.86372	0.002021
YDL072C	YET3	2.84509	0.019821
YPL261C	YPL261C	2.82064	0.0047464
YIL090W	ICE2	2.819	0.0014394
YNL198C	YNL198C	2.78785	0.031806
YNL147W	LSM7	2.73304	0.02815
YGL255W	ZRT1	2.54383	0.018168
YIR034C	LYS1	2.51028	0.019427
YLR064W	YLR064W	2.45856	0.026496
YKR073C	YKR073C	2.44258	0.0022483
YGL234W	ADE5,7	2.43197	0.025625
YOR039W	CKB2	2.41515	0.024602
YAR015W	ADE1	2.37354	0.037684
YNL206C	RTT106	2.34663	0.0028218
YHR025W	THR1	2.29902	0.014199
YDR395W	SXM1	2.2792	0.015685
YDR034C	LYS14	2.27517	0.018666
YJL189W	RPL39	2.24352	0.030622
YOR290C	SNF2	2.24255	0.020585
YGL012W	ERG4	2.21614	0.049655
YKL075C	YKL075C	2.20082	0.010703
YGR157W	CHO2	2.19356	0.011721
YEL062W	NPR2	2.09229	0.040605
YHR205W	SCH9	2.0585	0.030706
YHR091C	MSR1	2.00402	0.032576
YBR215W	HPC2	1.98772	0.0043657
YBR191W	RPL21A	1.94832	0.024491
YOR344C	TYE7	1.84087	0.0015947
YOR139C	YOR139C	1.80958	0.0062973
YLR420W	URA4	1.80377	0.018446
YOL138C	YOL138C	1.78614	0.043393
YGL019W	CKB1	1.76763	0.031529
YOR054C	VHS3	1.72155	0.036124
YLR027C	AAT2	1.72053	0.0062802
YGR078C	PAC10	1.71218	0.032286
YGL031C	RPL24A	1.70701	0.023625
YKR080W	MTD1	1.67366	0.019414
YHR073W	OSH3	1.65312	0.017462
YLR044C	PDC1	1.63522	0.027933
YIL027C	KRE27	1.62406	0.031196
YNL001W	DOM34	1.61639	0.019913
YMR032W	HOF1	1.61112	0.0098438
YGR184C	UBR1	1.60766	0.028699
YKL076C	PSY1	1.59658	0.016781
YGL197W	MDS3	1.55559	0.040713
YKR096W	YKR096W	1.53984	0.034353
YPR064W	YPR064W	1.52216	0.04715
YJL129C	TRK1	1.51639	0.0066712
YOR082C	YOR082C	1.47839	0.036083
YER081W	SER3	1.44681	0.040379
YPR018W	RLF2	1.41354	0.013557
YJL165C	HAL5	1.37872	0.043052
YDR444W	YDR444W	1.35524	0.047616
YKL010C	UFD4	1.31963	0.044897
YML066C	SMA2	1.30102	0.0038132
YLR200W	YKE2	1.27246	0.048326
YOL006C	TOP1	1.22751	0.002844
YLR172C	DPH5	1.19122	0.0045415
YOR055W	YOR055W	1.16464	0.0295
YKL065C	YET1	1.15396	0.017479
YHR006W	STP2	1.14562	0.0054998
YJL052W	TDH1	1.12184	0.028956
YGL078C	DBP3	1.11966	0.049648
YMR304W	UBP15	1.10851	0.025155
YJL192C	SOP4	1.10696	0.030748
YMR273C	ZDS1	1.07491	0.025233
YOR026W	BUB3	1.06239	0.04375
YML048W	GSF2	1.04553	0.0096919
YIL038C	NOT3	1.03949	0.03004
YFR032C-A	RPL29	1.03843	0.001914
YCR082W	AHC2	1.03062	0.0021514
YNR074C	AIF1	1.00115	0.028009

## Sheet: HOP PhII dir
strain	gene	Log2Ratio	p-value
YER045C	ACA1	3.64131	0.0072186
YOR152C	YOR152C	3.6394	0.011736
YMR183C	SSO2	3.62565	0.00061451
YOR042W	CUE5	3.43087	0.0085078
YLR181C	VTA1	3.42431	0.014987
YCR076C	YCR076C	3.15736	0.0048291
YMR010W	YMR010W	3.05042	0.007336
YMR311C	GLC8	2.91407	0.013766
YDR357C	YDR357C	2.83597	0.036216
YML059C	NTE1	2.7667	0.0043961
YLR312C	YLR312C	2.72765	0.032386
YLR325C	RPL38	2.63916	0.0023769
YJL082W	IML2	2.62225	0.0088448
YGR141W	VPS62	2.59936	0.0064483
YML062C	MFT1	2.44708	0.016061
YOR038C	HIR2	2.40318	0.0079809
YER098W	UBP9	2.39387	0.0038759
YGL261C	PAU11	2.3067	0.00036762
YIL018W	RPL2B	2.27541	0.010614
YPR156C	TPO3	2.21065	0.004768
YAL005C	SSA1	2.19008	0.0043759
YDR518W	EUG1	2.17646	0.031705
YKL207W	YKL207W	2.17594	0.023866
YMR319C	FET4	2.15212	0.016239
YCR088W	ABP1	2.13296	0.039814
YPL181W	CTI6	2.09857	0.0045486
YLL044W	YLL044W	2.05544	0.0050492
YOR062C	YOR062C	1.97346	0.0036499
YMR274C	RCE1	1.94894	0.0082023
YDL149W	ATG9	1.90048	0.0057194
YBR208C	DUR1,2	1.89301	0.018267
YER019C-A	SBH2	1.88478	0.032895
YLR269C	YLR269C	1.87116	0.0012956
YJL024C	APS3	1.83719	0.040646
YLR417W	VPS36	1.80475	0.0084865
YPL130W	SPO19	1.80331	0.014056
YPL230W	YPL230W	1.7562	0.040578
YIL027C	KRE27	1.75334	0.025421
YBR125C	PTC4	1.74698	0.035921
YHR104W	GRE3	1.73438	0.015068
YNL201C	PSY2	1.7037	0.0061626
YML053C	YML053C	1.69896	0.0043525
YBR284W	YBR284W	1.67197	0.013878
YGR196C	FYV8	1.67063	0.013825
YOL129W	VPS68	1.67033	0.043144
YLR034C	SMF3	1.67012	0.010215
YGL043W	DST1	1.64151	0.048978
YLR444C	YLR444C	1.62196	0.036492
YKL116C	PRR1	1.61846	0.026829
YGR149W	YGR149W	1.61801	0.01226
YDR161W	YDR161W	1.61611	0.014566
YOR083W	WHI5	1.6009	0.0054062
YEL042W	GDA1	1.59423	0.043644
YPL212C	PUS1	1.59032	0.032663
YML017W	PSP2	1.57927	0.00047649
YOR088W	YVC1_p	1.5713	0.042355
YDR057W	YOS9	1.57017	0.027526
YHL034C	SBP1	1.54998	0.03694
YOR059C	YOR059C	1.54735	0.011925
YKL039W	PTM1	1.52842	0.0010127
YBL078C	ATG8	1.52358	0.0018909
YBR210W	ERV15	1.52001	0.00057593
YKL041W	VPS24	1.50775	0.029937
YOR055W	YOR055W	1.50527	0.025992
YCR011C	ADP1	1.50376	0.038444
YCL038C	ATG22	1.49174	0.045772
YBL029W	YBL029W	1.48732	0.043143
YJL178C	ATG27	1.47781	0.0059655
YGR170W	PSD2	1.47087	0.039736
YNL197C	WHI3	1.46416	0.0091878
YKL137W	YKL137W	1.45163	0.010433
YNL098C	RAS2	1.44186	0.018764
YLR349W	YLR349W	1.43546	0.013597
YGR138C	TPO2	1.43488	0.019749
YPL102C	YPL102C	1.43142	0.016385
YHR193C	EGD2	1.4305	0.020094
YCR025C	YCR025C	1.42684	0.00014983
YLL026W	HSP104	1.40089	0.00064521
YNL283C	WSC2	1.39754	0.027372
YPL058C	PDR12	1.39121	0.0014069
YKL010C	UFD4	1.38462	0.011403
YDL224C	WHI4	1.3786	0.014095
YKL044W	YKL044W	1.37385	0.012481
YOR304W	ISW2	1.35039	0.001427
YGR034W	RPL26B	1.33241	0.012679
YDR295C	HDA2	1.31426	0.014747
YLR384C	IKI3	1.30459	0.014354
YFL049W	SWP82	1.29635	0.019283
YMR015C	ERG5	1.28769	0.016155
YHR001W-A	QCR10	1.2776	0.014502
YGR134W	CAF130	1.26995	0.036702
YJR145C	RPS4A	1.26914	0.021733
YML072C	TCB3	1.26885	0.0043873
YLL049W	LDB18	1.26559	0.038433
YLR408C	YLR408C	1.26322	0.0021792
YPL133C	RDS2	1.25818	0.011423
YJR056C	YJR056C	1.24539	0.015278
YKL175W	ZRT3	1.24406	0.039133
YMR284W	YKU70	1.22966	0.018415
YJR140C	HIR3	1.21921	0.033118
YML119W	YML119W	1.20287	0.0021402
YPL092W	SSU1	1.20279	0.0032169
YGR129W	SYF2	1.18926	0.019698
YLR130C	ZRT2	1.18816	0.046634
YJL073W	JEM1	1.18586	0.0017524
YOR115C	TRS33	1.18365	0.02705
YJL112W	MDV1	1.17828	0.0096241
YPR179C	HDA3	1.17108	0.001968
YER079W	YER079W	1.16984	0.0007159
YBR264C	YPT10	1.155	0.01369
YGR241C	YAP1802	1.15467	0.019122
YCL045C	YCL045C	1.1528	0.0047926
YMR253C	YMR253C	1.15085	0.016846
YLR111W	YLR111W	1.15064	0.013716
YPR061C	JID1	1.14918	0.036211
YBR258C	SHG1	1.14152	0.037248
YLR422W	YLR422W	1.13684	0.040053
YOR050C	YOR050C	1.13578	0.042334
YJR010W	MET3	1.13329	0.0066195
YIL024C	YIL024C	1.1223	0.013569
YDR070C	FMP16	1.11262	0.00014581
YKL067W	YNK1	1.11081	0.0071686
YKL184W	SPE1	1.0933	0.0061648
YDR233C	RTN1	1.09038	0.043124
YDL182W	LYS20	1.08801	0.018073
YKL046C	DCW1	1.08126	0.036223
YPL232W	SSO1	1.06443	0.019039
YDR330W	UBX5	1.06225	0.024617
YML026C	RPS18B	1.06141	0.0049896
YHR028C	DAP2	1.05955	0.046577
YKR052C	MRS4	1.05378	0.044985
YJL021C	BBC1_p	1.0534	0.039062
YLR241W	YLR241W	1.04042	0.031195
YLR032W	RAD5	1.02894	0.00831
YLR345W	YLR345W	1.02835	0.0020222
YML048W	GSF2	1.02692	0.025274
YMR007W	YMR007W	1.01727	0.013747
YCL057W	PRD1	1.00869	0.011167
YPL105C	YPL105C	0.999961	0.034365

## Sheet: HIP PhI inv
strain	gene	Log2Ratio	p-value
YBR283C	SSH1	3.35006	0.0026142
YNL166C	BNI5	3.08962	0.022485
YCR037C	PHO87	3.08003	8.3897e-05
YNR044W	AGA1	3.07483	0.00080235
YKL006W	RPL14A	2.99949	0.00043103
YJR039W	YJR039W	2.9571	0.010247
YCR086W	CSM1	2.85215	0.002633
YOL090W	MSH2	2.58378	0.011861
YCR049C	YCR049C	2.56789	0.0040014
YBR278W	DPB3	2.53797	0.003421
YCL001W-A	YCL001W-A	2.5379	0.00061504
YCR085W	YCR085W	2.53033	0.00013609
YKL180W	RPL17A	2.50688	0.0094934
YCR059C	YIH1	2.50255	0.0035099
YLR300W	EXG1	2.4644	0.00953
YKL023W	YKL023W	2.45796	0.00015587
YIL076W	SEC28	2.45519	0.010959
YMR032W	HOF1	2.36517	0.010271
YLR313C	SPH1	2.31294	0.027138
YCR051W	YCR051W	2.30633	0.0018746
YCR020W-B	HTL1	2.23118	0.0013666
YBR279W	PAF1	2.13457	0.0038668
YCR068W	ATG15	2.13072	0.00023862
YLR287C	YLR287C	2.07903	0.026751
YCR052W	RSC6	2.06708	0.00012185
YCR044C	PER1	2.06289	0.0090009
YCR076C	YCR076C	2.0609	0.00053867
YBR297W	MAL33	2.04819	0.00020776
YLR297W	YLR297W	2.01792	0.009976
YER125W	RSP5	2.00978	0.0099533
YBL046W	PSY4	2.00187	0.02438
YOL105C	WSC3	2.00062	0.0019093
YBR293W	VBA2	1.96416	9.0805e-05
YCR081W	SRB8	1.94773	0.016049
YBR292C	YBR292C	1.94333	9.0726e-05
YCR082W	AHC2	1.92739	0.0046545
YCR024C	SLM5	1.91696	0.00021651
YCR087W	YCR087W	1.88472	0.00032736
YHR156C	LIN1	1.87052	0.0044149
YBR296C	PHO89	1.78773	0.0053129
YCR050C	YCR050C	1.74555	0.00058783
YLR287C-A	RPS30A	1.74553	0.041558
YCR066W	RAD18	1.74123	0.00078975
YCR024C-A	PMP1	1.69738	0.012334
YCR034W	FEN1	1.67942	0.00020906
YBR271W	YBR271W	1.66375	0.01119
YCR025C	YCR025C	1.62961	0.00019363
YLR284C	ECI1	1.60063	0.035716
YIL064W	YIL064W	1.58972	0.0095666
YBR281C	YBR281C	1.57221	3.908e-05
YLR280C	YLR280C	1.54329	0.044956
YLR290C	YLR290C	1.52232	0.033482
YCR045C	YCR045C	1.46498	0.0048088
YMR296C	LCB1	1.43247	0.0035552
YBR284W	YBR284W	1.42337	0.00079927
YCR071C	IMG2	1.37314	0.0043253
YLR279W	YLR279W	1.34475	0.035169
YCR006C	YCR006C	1.32701	0.0089756
YIL048W	NEO1	1.31958	0.011924
YBR291C	CTP1	1.30547	0.0028815
YOR043W	WHI2	1.28017	0.0018398
YOL145C	CTR9	1.27484	0.0012068
YBR282W	MRPL27	1.27307	0.00046754
YBR286W	APE3	1.27167	0.00069695
YCR087C-A	YCR087C-A	1.25091	0.00060045
YJL130C	URA2	1.24975	0.003884
YBR295W	PCA1	1.24888	0.048362
YGL168W	HUR1	1.23619	0.030696
YLR074C	BUD20	1.23039	0.033226
YCR065W	HCM1	1.13875	0.0040791
YCR079W	AUP1	1.1335	0.010431
YIL077C	YIL077C	1.10506	0.032097
YJL098W	SAP185	1.08948	0.0092605
YFR044C	YFR044C	1.08852	0.011861
YAR047C	YAR047C	1.08388	0.032327
YGR162W	TIF4631	1.05144	0.028995
YBR300C	YBR300C	1.02502	0.0010426
YIL084C	SDS3	1.02121	0.04341
YGL121C	GPG1	1.01841	0.017781

## Sheet: HIP PhII inv
strain	gene	Log2Ratio	p-value
YDL191W	RPL35A	4.43079	0.0041115
YDR062W	LCB2	3.56152	0.015033
YGL112C	TAF6	3.19742	0.0018851
YDR032C	PST2	3.19554	0.0059166
YIL097W	FYV10	2.8129	0.0028734
YIL045W	PIG2	2.79908	0.0076305
YIL051C	MMF1	2.7763	0.00011429
YER164W	CHD1	2.7552	0.015002
YGL146C	YGL146C	2.74983	0.0060752
YMR056C	AAC1	2.74116	0.0018424
YPL177C	CUP9	2.71091	0.028822
YOL105C	WSC3	2.5552	0.030791
YIL059C	YIL059C	2.54091	0.0016624
YDR297W	SUR2	2.49756	0.021136
YIL078W	THS1	2.44665	0.0060981
YJR005W	APL1	2.40654	0.0041057
YAR002W	NUP60	2.40037	0.02353
YDR018C	YDR018C	2.37119	0.0078847
YIL093C	RSM25	2.29808	0.0044855
YFL033C	RIM15	2.29407	0.035897
YIL073C	SPO22	2.27039	0.0010002
YJL020C	BBC1	2.22513	0.0055746
YIL085C	KTR7	2.20206	0.021235
YGR029W	ERV1	2.16774	0.0014026
YPR107C	YTH1	2.13628	0.01099
YER178W	PDA1	2.12504	0.0051245
YDR395W	SXM1	2.08342	0.010228
YGR123C	PPT1	2.03627	0.048127
YGL115W	SNF4	2.03193	0.0036804
YGL176C	YGL176C	2.02758	0.01031
YIL017C	VID28	2.01214	0.011139
YMR086W	YMR086W	1.97379	0.038623
YBL061C	SKT5	1.95851	0.031607
YGL121C	GPG1	1.93973	0.010693
YIL111W	COX5B	1.93489	0.0086561
YHL019C	APM2	1.92597	0.00098263
YJL017W	YJL016W_p	1.86049	0.0020858
YJL010C	NOP9	1.8116	0.032727
YNL251C	NRD1	1.77828	0.048629
YIL136W	OM45	1.75149	0.022885
YHR147C	MRPL6	1.74437	0.01296
YER155C	BEM2	1.73562	0.021591
YIL005W	EPS1	1.66602	0.033787
YIL012W	YIL012W	1.66271	0.0012055
YJR013W	GPI14	1.63935	0.00060925
YER135C	YER135C	1.60881	0.0088881
YIL035C	CKA1	1.58086	0.0041772
YJL015C	YJL015C	1.5804	0.020477
YML122C	YML122C	1.53873	0.0082102
YMR251W	GTO3	1.53569	0.02462
YJL119C	YJL119C	1.52775	0.039367
YGL048C	RPT6	1.5121	0.020281
YNR051C	BRE5	1.50681	0.042823
YMR142C	RPL13B	1.50532	0.0059144
YMR123W	PKR1	1.49408	0.047959
YIL022W	TIM44	1.48914	0.037818
YIL095W	PRK1	1.48377	0.025121
YIL084C	SDS3	1.46461	0.010836
YBL009W	YBL009W	1.45635	0.024306
YER021W	RPN3	1.44651	0.016448
YLR207W	HRD3	1.43574	0.020677
YIL043C	CBR1	1.43358	0.040082
YFR031C-A	RPL2A	1.42432	0.048424
YNL249C	MPA43	1.41774	0.015556
YHL014C	YLF2	1.37499	0.014599
YAR014C	BUD14	1.35968	0.00084407
YOL081W	IRA2	1.35549	0.0061984
YIL039W	YIL039W	1.34274	0.033711
YGR206W	YGR206W	1.31867	0.030646
YGR160W	YGR160W	1.29473	0.010681
YBR082C	UBC4	1.29012	0.016843
YIL141W	YIL141W	1.28239	0.017651
YBR079C	RPG1	1.26389	0.026377
YBR196C-A	YBR196C-A::chr00_20	1.24984	0.024544
YDR167W	TAF10	1.2345	0.0010478
YJR079W	YJR079W	1.23225	0.041267
YDL229W	SSB1	1.22002	0.025896
YIL096C	YIL096C	1.22	0.0066232
YIL028W	YIL028W	1.21655	0.022844
YMR054W	STV1	1.21004	0.034123
YFR025C	HIS2	1.20847	0.023939
YAR029W	YAR029W	1.18329	0.0057363
YGL260W	YGL260W	1.17276	0.02533
YIL032C	YIL032C	1.15999	0.041778
YGR106C	YGR106C	1.1562	0.018726
YHL036W	MUP3	1.14313	0.045499
YDR220C	YDR220C	1.14211	0.020865
YDL154W	MSH5	1.13768	0.033726
YJR094W-A	RPL43B	1.13595	0.049945
YGL059W	YGL059W	1.13247	0.038671
YMR296C	LCB1	1.13133	0.024397
YKL146W	AVT3	1.12989	0.043128
YDR042C	YDR042C	1.12839	0.016169
YJL106W	IME2	1.1277	0.019427
YIL131C	FKH1	1.12695	0.01172
YJL059W	YHC3	1.11787	0.026338
YOL072W	THP1	1.1149	0.018366
YGL081W	YGL081W	1.11474	0.022233
YOR264W	DSE3	1.09795	0.048811
YGR042W	YGR042W	1.09627	0.023497
YIL057C	YIL057C	1.09608	0.0021628
YGR093W	YGR093W	1.09533	0.043158
YJL196C	ELO1	1.09104	0.032973
YNL114C	YNL114C	1.08432	0.018558
YBL054W	YBL054W	1.08295	0.045183
YBR182C-A	YBR182C-A::chr00_20	1.06884	0.012604
YIL023C	YKE4	1.06307	0.025753
YNL285W	YNL285W	1.062	0.018551
YNL123W	NMA111	1.05752	0.017592
YPR150W	YPR150W	1.05736	0.013724
YDR127W	ARO1	1.05364	0.042321
YIL034C	CAP2	1.04716	0.0032135
YHR035W	YHR035W	1.04569	0.019795
YDR394W	RPT3	1.04561	0.0043768
YJR151W-A	YJR151W-A::chr00_20	1.0436	0.012416
YCR028C-A	RIM1	1.04168	0.015464
YMR059W	SEN15	1.03762	0.0087329
YDR050C	TPI1	1.03653	0.027483
YEL003W	GIM4	1.03123	0.0091855
YDL230W	PTP1	1.02822	0.03894
YNR055C	HOL1	1.02659	0.019065
YBR299W	MAL32	1.01289	0.016851
YHL024W	RIM4	1.01276	0.049125
YKR014C	YPT52	1.01168	0.037609
YBR164C	ARL1	1.00596	0.0018952

## Sheet: HOP PhI inv
strain	gene	Log2Ratio	p-value
YDL037C	BSC1	2.57798	0.0056248
YOL164W	YOL164W	2.29703	0.036801
YIL148W	RPL40A	2.19592	0.014184
YNR006W	VPS27	2.18337	0.0023913
YOR364W	YOR364W	2.15696	0.0012029
YBR277C	YBR277C	2.1247	0.010028
YNR051C	BRE5	2.09961	0.003292
YBR269C	FMP21	1.99177	0.0042795
YIL006W	YIA6	1.97723	0.025158
YBR297W	MAL33	1.9491	0.00012176
YDL049C	KNH1	1.86831	0.0036676
YJL130C	URA2	1.86009	0.0050242
YCR024C-A	PMP1	1.85464	0.0010111
YIL158W	YIL158W	1.82683	0.00033375
YNL098C	RAS2	1.76833	0.0045619
YBR295W	PCA1	1.75805	0.0022874
YBR194W	SOY1	1.73173	0.0025166
YIL065C	FIS1	1.67781	0.012155
YOL121C	RPS19A	1.67734	0.021904
YIL110W	MNI1	1.655	0.017947
YJL185C	YJL185C	1.6348	0.00069035
YOR091W	TMA46	1.62448	0.0040647
YJL150W	YJL150W	1.61591	0.002479
YPR197C	YPR197C	1.60914	0.0054908
YDR300C	PRO1	1.60222	0.016614
YFR044C	YFR044C	1.59839	0.027588
YKL023W	YKL023W	1.59825	0.00074877
YNL309W	STB1	1.58116	0.0027715
YNL183C	NPR1	1.56604	0.013209
YNL175C	NOP13	1.52483	0.018277
YIL119C	RPI1	1.47113	0.0058208
YPR040W	TIP41	1.47103	0.0084412
YBL051C	PIN4	1.42609	0.013126
YCR087W	YCR087W	1.41062	0.0018073
YDL094C	YDL094C	1.40137	0.014183
YOR371C	GPB1	1.39916	0.0080775
YPL002C	SNF8	1.39823	0.017871
YKR028W	SAP190	1.38282	0.0070059
YBR281C	YBR281C	1.36836	0.001975
YIL098C	FMC1	1.35452	0.011962
YCL009C	ILV6	1.35134	0.019372
YNL322C	KRE1	1.34036	0.0082184
YML021C	UNG1	1.32649	0.0034123
YMR136W	GAT2	1.31905	0.012194
YER088C	DOT6	1.3148	0.0011965
YLR019W	PSR2	1.31073	0.018557
YIL130W	ASG1	1.30996	0.0050846
YMR077C	VPS20	1.30015	0.0075736
YLR384C	IKI3	1.28831	0.041996
YNL082W	PMS1	1.25729	0.0071335
YOR279C	RFM1	1.24509	0.003305
YOR104W	PIN2	1.24332	0.0090957
YKL197C	PEX1	1.24037	0.011199
YDR265W	PEX10	1.23933	0.043968
YMR191W	SPG5	1.23687	0.0038909
YOR051C	YOR051C	1.23449	0.0022295
YIL092W	YIL092W	1.2327	0.00025032
YMR021C	MAC1	1.22653	0.0013362
YIL107C	PFK26	1.2224	0.006127
YHR104W	GRE3	1.21957	0.0015171
YCR009C	RVS161	1.21587	0.0226
YFL023W	BUD27	1.21383	0.012972
YDR092W	UBC13	1.21144	0.0009052
YCR019W	MAK32	1.18879	0.0013437
YNL300W	YNL300W	1.18708	0.0033361
YER130C	YER130C	1.17456	0.044985
YJL133W	MRS3	1.16307	0.008505
YFR040W	SAP155	1.16156	0.002601
YHR047C	AAP1	1.15252	0.025006
YER161C	SPT2	1.14807	0.045119
YIL064W	YIL064W	1.1476	0.0011257
YKL211C	TRP3	1.13944	0.0029928
YLR386W	VAC14	1.13649	0.0068836
YIL160C	POT1	1.13114	0.026178
YCR087C-A	YCR087C-A	1.11869	0.0010384
YCL008C	STP22	1.11108	0.0074839
YCR032W	BPH1	1.11055	0.026495
YOL003C	PFA4	1.09822	0.048034
YOL044W	PEX15	1.09725	0.026099
YOL088C	MPD2	1.09475	0.036649
YGR133W	PEX4	1.09394	0.0050433
YNL013C	YNL013C	1.08544	0.0010558
YKR019C	IRS4	1.08297	0.0099815
YOR251C	YOR251C	1.08251	0.0075449
YJL217W	YJL217W	1.07017	0.00040793
YJL211C	YJL211C	1.06889	0.006785
YGR237C	YGR237C	1.06654	0.0054453
YLR414C	YLR414C	1.05936	0.0021193
YJL099W	CHS6	1.05871	0.032705
YJL138C	TIF2	1.05679	0.0004237
YPR184W	GDB1	1.04965	0.0058119
YGR196C	FYV8	1.04915	0.016791
YNR031C	SSK2	1.04801	0.030342
YNL094W	APP1	1.04774	0.011615
YCL050C	APA1	1.04665	0.00069342
YMR166C	YMR166C	1.04047	0.014105
YLR417W	VPS36	1.03674	0.0029575
YDL189W	RBS1	1.03557	0.0083171
YLR214W	FRE1	1.03545	0.023708
YKL046C	DCW1	1.03529	2.0137e-05
YJL187C	SWE1	1.03425	0.0082783
YML100W	TSL1	1.03011	0.0031683
YLR006C	SSK1	1.02771	0.01751
YJL144W	YJL144W	1.02619	0.0035264
YIL028W	YIL028W	1.02547	0.021482
YMR026C	PEX12	1.02403	0.044226
YMR022W	QRI8	1.01429	0.0085219
YOL104C	NDJ1	1.01103	0.01051
YGR178C	PBP1	1.01032	0.00097431
YIL001W	YIL001W	1.00951	0.00076898
YDL130W	RPP1B	1.00691	0.031163
YOR028C	CIN5	1.00596	0.013353
YBR208C	DUR1,2	1.00289	0.013292
YKL121W	YKL121W	0.9954	0.0004556

## Sheet: HOP PhII inv
strain	gene	Log2Ratio	p-value
YIL107C	PFK26	4.50973	0.00025608
YIL160C	POT1	2.96595	0.0074343
YIL110W	MNI1	2.8819	0.00064996
YIL006W	YIA6	2.71395	9.5448e-06
YIL158W	YIL158W	2.44811	0.013066
YDR300C	PRO1	2.26998	0.016794
YPR057W	BRR1	2.25055	0.043562
YIL159W	BNR1	2.18697	0.0024593
YPR197C	YPR197C	2.15451	0.002951
YEL045C	YEL045C	2.13302	0.0057427
YIL065C	FIS1	2.10543	0.0037359
YHR009C	YHR009C	2.09457	0.0036477
YCR034W	FEN1	2.06635	0.01273
YAL042W	ERV46	2.03028	0.01386
YJL030W	MAD2	2.0109	0.007463
YMR223W	UBP8	2.00613	0.0029341
YJR074W	MOG1	1.871	0.011778
YKR027W	BCH2	1.83924	0.011816
YFR044C	YFR044C	1.82514	0.0010206
YBR071W	YBR071W	1.80757	0.010354
YNR048W	YNR048W	1.80455	0.024361
YBR194W	SOY1	1.78214	0.031134
YCR020C-A	MAK31	1.77356	0.0067064
YBL022C	PIM1	1.73061	0.020466
YNL229C	URE2	1.7203	0.021409
YLR441C	RPS1A	1.71039	0.0018659
YMR162C	DNF3	1.69106	0.049802
YIL097W	FYV10	1.69054	0.0014745
YKR099W	BAS1	1.67883	0.015142
YDR092W	UBC13	1.67023	0.026297
YBR181C	RPS6B	1.66093	0.014627
YKR028W	SAP190	1.65468	0.0066119
YGR214W	RPS0A	1.63555	0.0052035
YGR017W	YGR017W	1.63542	0.0057807
YCL037C	SRO9	1.61941	0.012497
YGR144W	THI4	1.61738	0.0016551
YCR003W	MRPL32	1.59793	0.038288
YHR203C	RPS4B	1.57654	0.01146
YLL010C	PSR1	1.57532	0.0010944
YDL151C	BUD30	1.53638	0.031986
YHR051W	COX6	1.50437	0.026129
YDR156W	RPA14	1.49244	0.0051512
YGL054C	ERV14	1.48001	0.0031381
YNL013C	YNL013C	1.46526	0.0021019
YMR021C	MAC1	1.45154	0.021537
YIL055C	YIL055C	1.4344	0.0091617
YFR031C-A	RPL2A	1.42148	0.039148
YOR186W	YOR186W	1.41932	0.025972
YOR364W	YOR364W	1.39769	0.0036656
YDR124W	YDR124W	1.39586	0.015622
YDL177C	YDL177C	1.35261	0.03206
YBL072C	RPS8A	1.3444	0.014309
YNL099C	OCA1	1.32902	0.0094643
YIL165C	YIL165C	1.32093	0.0032695
YGR118W	RPS23A	1.30374	0.023875
YDR179C	CSN9	1.28685	0.017286
YCL051W	LRE1	1.28579	0.049462
YJL187C	SWE1	1.28576	0.010023
YMR070W	MOT3	1.26887	0.028211
YCL016C	DCC1	1.26229	0.040846
YCR089W	FIG2	1.25809	0.017961
YER005W	YND1	1.21765	0.021741
YMR191W	SPG5	1.20738	0.029152
YOR178C	GAC1	1.19115	0.013128
YOR097C	YOR097C	1.17934	0.014454
YHL033C	RPL8A	1.17903	0.0091794
YJL020C	BBC1	1.1727	0.0076005
YMR230W	RPS10B	1.1597	0.019029
YPR040W	TIP41	1.15625	0.015072
YNL300W	YNL300W	1.15594	0.0029893
YFL023W	BUD27	1.13698	0.027969
YLR214W	FRE1	1.1362	0.015402
YIL023C	YKE4	1.1297	0.019497
YIR025W	MND2	1.11775	0.0042407
YPL047W	SGF11	1.10995	0.035199
YGR155W	CYS4	1.10856	0.036811
YHL022C	SPO11	1.08704	0.0066173
YDR146C	SWI5	1.08337	0.036052
YHR179W	OYE2	1.07498	0.016605
YIL123W	SIM1	1.05774	0.042043
YEL043W	YEL043W	1.05296	0.011337
YMR166C	YMR166C	1.04472	0.025088
YIL130W	ASG1	1.03711	0.0083212
YOR085W	OST3	1.03182	0.03627
YDR096W	GIS1	1.02986	0.023373
YOL088C	MPD2	1.02477	0.03889
YOR317W	FAA1	1.01563	0.042501
YGL253W	HXK2	1.01446	0.034934
YFL060C	SNO3	1.0118	0.032727
YJL185C	YJL185C	1.00334	0.0099777
YBR283C	SSH1	1.00301	0.024644
YIL170W	HXT12	1.00198	0.038177
