# Supplementary material for: Genome-Wide Study of the Adaptation of Saccharomyces cerevisiae to the Early Stages of Wine Fermentation
Source: PLoS One. 2013 Sep 5;8(9):e74086. doi: 10.1371/journal.pone.0074086 (PMC3764036; doi:10.1371/journal.pone.0074086)
Supplement: Workbook S2 — Unedited results of the GO enrichment analysis. (XLSX) [file pone.0074086.s011.xlsx]

## Sheet: Table 1
HIP Dir 1F
	GO Term	p-value	#
	localization [GO:0051179]	0.0006063	50	ADY2, ARC40, ATG29, ATP19, AVT6, BSP1, CSR2, EAR1, FOB1, FRE4, GEA1, GTR2, INP51, INP54, KAP120, KIP2, MGR2, MIM2, MST27, NPA3, PDR12, PEX25, PEX3, PHB1, PMA1, POM152, PUF4, RAV1, RGT2, ROK1, RVS161, SEC17, SEC62, SGF29, SIT1, SKM1, SKY1, SNF3, SNQ2, SRP1, SSA4, SSD1, SVP26, SWH1, SYH1, SYT1, TRS120, UBP3, YAR1, ZUO1
	DNA strand renaturation [GO:0000733]	0.0006787	3	HRQ1, MGM101, RAD52
	detection of chemical stimulus [GO:0009593]	0.0016646	2	RGT2, SNF3
	detection of carbohydrate stimulus [GO:0009730]	0.0016646	2	RGT2, SNF3
	detection of hexose stimulus [GO:0009732]	0.0016646	2	RGT2, SNF3
	detection of monosaccharide stimulus [GO:0034287]	0.0016646	2	RGT2, SNF3
	detection of glucose [GO:0051594]	0.0016646	2	RGT2, SNF3
	detection of stimulus [GO:0051606]	0.0016646	2	RGT2, SNF3
	phosphatidylinositol dephosphorylation [GO:0046856]	0.0031757	3	INP51, INP54, TCB3
	cellular localization [GO:0051641]	0.0036177	32	ARC40, AVT6, BSP1, EAR1, FOB1, GEA1, KAP120, KIP2, MGR2, MIM2, NPA3, PEX25, PEX3, PHB1, POM152, RAV1, RVS161, SEC17, SEC62, SGF29, SKY1, SRP1, SSA4, SSD1, SVP26, SWH1, SYH1, SYT1, TRS120, UBP3, YAR1, ZUO1
	phospholipid dephosphorylation [GO:0046839]	0.0039719	3	INP51, INP54, TCB3
	GMP biosynthetic process [GO:0006177]	0.0053769	2	GUA1, HPT1
	DNA replication-dependent nucleosome assembly [GO:0006335]	0.0053769	2	CAC2, RLF2
	ARF protein signal transduction [GO:0032011]	0.0053769	2	GEA1, SYT1
	DNA replication-dependent nucleosome organization [GO:0034723]	0.0053769	2	CAC2, RLF2
	purine nucleoside metabolic process [GO:0042278]	0.0062571	11	ATP19, GCD11, GUA1, HPT1, ISN1, MEF1, NFS1, PDR12, PMA1, SNQ2, TRS120
	purine ribonucleoside metabolic process [GO:0046128]	0.0062571	11	ATP19, GCD11, GUA1, HPT1, ISN1, MEF1, NFS1, PDR12, PMA1, SNQ2, TRS120
	protein import [GO:0017038]	0.0068347	8	KAP120, MGR2, MIM2, PEX25, PEX3, POM152, SKY1, SRP1
	macromolecule localization [GO:0033036]	0.0073091	29	ATG29, EAR1, FOB1, GTR2, INP51, INP54, KAP120, MGR2, MIM2, MST27, NPA3, PEX25, PEX3, POM152, PUF4, RAV1, ROK1, SEC17, SEC62, SGF29, SKM1, SKY1, SRP1, SSA4, SSD1, SVP26, SWH1, SYH1, YAR1
	transport [GO:0006810]	0.0074256	42	ADY2, ATG29, ATP19, AVT6, BSP1, CSR2, EAR1, FRE4, GEA1, GTR2, INP51, INP54, KAP120, KIP2, MGR2, MIM2, MST27, NPA3, PDR12, PEX25, PEX3, PMA1, POM152, RAV1, RGT2, RVS161, SEC17, SEC62, SIT1, SKM1, SKY1, SNF3, SNQ2, SRP1, SSA4, SVP26, SWH1, SYT1, TRS120, UBP3, YAR1, ZUO1
	purine ribonucleoside salvage [GO:0006166]	0.0079398	2	HPT1, ISN1
	nucleoside salvage [GO:0043174]	0.0079398	2	HPT1, ISN1
	GMP metabolic process [GO:0046037]	0.0079398	2	GUA1, HPT1
	nuclear import [GO:0051170]	0.0095463	5	KAP120, NPA3, POM152, SKY1, SRP1
	protein localization [GO:0008104]	0.0095988	25	ATG29, EAR1, FOB1, GTR2, INP51, INP54, KAP120, MGR2, MIM2, MST27, NPA3, PEX25, PEX3, POM152, PUF4, RAV1, SEC17, SEC62, SGF29, SKY1, SRP1, SSA4, SVP26, SYH1, YAR1

## Sheet: Table 2
HIP Dir 2F
	GO Term	p-value	#
	beta-glucan metabolic process [GO:0051273]	0.0015185	3	GAS5, PSK1, TRS65
	phospholipid metabolic process [GO:0006644]	0.0016256	8	FMP30, IDI1, FIG4, MUM3, PAH1, PCT1, PGS1, PLB3
	lipid metabolic process [GO:0006629]	0.0033441	12	ALG8, DAP1, FIG4, FMP30, IDI1, MUM3, OSH6, PAH1, PCT1, PGS1, PLB3
	response to methylmercury [GO:0051597]	0.0049386	2	HRT3, YLR224W
	lipid homeostasis [GO:0055088]	0.0049386	2	GEM1, OSH6
	cellular response to methylmercury [GO:0071406]	0.0049386	2	HRT3, YLR224W
	pyridoxal phosphate metabolic process [GO:0042822]	0.0065174	2	BUD16, SNZ2
	pyridoxal phosphate biosynthetic process [GO:0042823]	0.0065174	2	BUD16, SNZ3

## Sheet: Table 4
HOP Dir 1F (curated)
	GO Term	p-value	#
	regulation of transcription from RNA polymerase III promoter [GO:0006359]	6.01e-05	3	CKB1, CKB2, SCH9
	DNA replication-dependent nucleosome assembly [GO:0006335]	0.0010721	2	RLF2, RTT106
	DNA replication-dependent nucleosome organization [GO:0034723]	0.0010721	2	RLF2, RTT106
	nucleosome assembly [GO:0006334]	0.001489	3	HPC2, RLF2, RTT106
	DNA replication-independent nucleosome assembly [GO:0006336]	0.0015973	2	HPC2, RTT106
	cellular response to amino acid starvation [GO:0034198]	0.0022211	2	NPR2, SNF2
	DNA packaging [GO:0006323]	0.0032987	4	HPC2, RLF2, RTT106, TOP1
	regulation of transcription from RNA polymerase I promoter [GO:0006356]	0.0036977	3	CKB1, CKB2, SCH9
	DNA replication-independent nucleosome organization [GO:0034724]	0.0037562	2	HPC2, RTT106
	tubulin complex assembly [GO:0007021]	0.0046636	2	PAC10, YEK2
	nucleosome organization [GO:0034728]	0.0052192	4	HPC2, RLF2, RTT106, SNF2
	chromatin assembly or disassembly [GO:0006333]	0.0055024	4	HPC2, RLF2, RTT106, TOP1
	regulation of cell differentiation [GO:0045595]	0.0056614	2	MDS3, SNF2
	tubulin complex biogenesis [GO:0072668]	0.0056614	2	PAC10, YEK2
	transcription elongation from RNA polymerase II promoter [GO:0006368]	0.0057957	4	HPC2, NOT3, RTT106, TOP1
	transcription from RNA polymerase III promoter [GO:0006383]	0.0077838	3	CKB1, CKB2, SCH9
	chromatin assembly [GO:0031497]	0.0083526	3	HPC2, RLF2, RTT106
	DNA-dependent transcription, elongation [GO:0006354]	0.0085247	4	HPC2, NOT3, RTT106, TOP1
	DNA conformation change [GO:0071103]	0.0093187	4	HPC2, RLF2, RTT106, TOP1

## Sheet: Table 5
HOP Dir 2F
	GO Term	p-value	#
	protein folding in endoplasmic reticulum [GO:0034975]	1.1e-06	5	EMC1, EMC3, EMC5, HSP104, JEM1
	protein folding [GO:0006457]	1.29e-05	11	DUR1,2, EGD2, EMC1, EMC3, EMC5, EUG1, GSF2, HSP104, JEM1, JID1, SSA1
	vacuolar transport [GO:0007034]	0.000446	10	APS3, ATG22, ATG27, ATG8, ATG9, VPS24, VPS36, VPS62, VPS68, VTA1
	zinc ion transport [GO:0006829]	0.0005531	3	FET4, ZRT2, ZRT3
	localization [GO:0051179]	0.0008398	42	ABP1, ADP1, APS3, ATG22, ATG27, ATG8, ATG9, BLS1, CNL1, EGD2, ERV15, FET4, GSF2, HSP104, IKI3, LDB18, MFT1, MRS4, PDR12, RAS2, RPS18B, SBH2, SMF3, SSA1, SSO1, SSO2, SSU1, SYH1, TPO2, TPO3, TRS33, VPS24, VPS36, VPS62, VPS68, VTA1, WHI3, YAP1802, YPT10, YVC1, ZRT2, ZRT3
	transition metal ion transport [GO:0000041]	0.0010917	5	FET4, MRS4, SMF3, ZRT2, ZRT3
	gene silencing involved in chronological cell aging [GO:0010978]	0.0011119	2	HDA2, HDA3
	gene silencing by RNA [GO:0031047]	0.0011119	2	HDA2, HDA3
	autophagic vacuole assembly [GO:0000045]	0.0013882	3	ATG8, ATG9, ATG27
	protein targeting to vacuole [GO:0006623]	0.0017243	7	APS3, ATG8, ATG9, ATG27, VPS36, VPS62, VPS68
	establishment of protein localization to vacuole [GO:0072666]	0.0017243	7	APS3, ATG8, ATG9, ATG27, VPS36, VPS62, VPS68
	protein localization to vacuole [GO:0072665]	0.0018386	7	APS3, ATG8, ATG9, ATG27, VPS36, VPS62, VPS68
	spermine transport [GO:0000296]	0.0021955	2	TPO2, TPO3
	iron ion transport [GO:0006826]	0.0027515	3	FET4, MRS4, SMF3
	ascospore-type prospore assembly [GO:0031321]	0.0027515	3	SPO19, SSO1, SSO2
	protein localization [GO:0008104]	0.0028217	23	ABP1, APS3, ATG22, ATG27, ATG8, ATG9, EGD2, GSF2, HSP104, IKI3, RAS2, SBH2, SSA1, SSO1, SSO2, SYH1, VPS24, VPS36, VPS62, VPS68, VTA1, WHI3, YPT10
	metal ion transport [GO:0030001]	0.003426	6	FET4, MRS4, SMF3, YVC1, ZRT2, ZRT3
	carbon catabolite regulation of transcription [GO:0045990]	0.0044664	4	RAS2, RDS2, USV1, VPS36
	establishment of localization [GO:0051234]	0.0048917	37	ADP1, APS3, ATG22, ATG27, ATG8, ATG9, BLS1, CNL1, EGD2, ERV15, FET4, IKI3, LDB18, MFT1, MRS4, PDR12, RPS18B, SBH2, SMF3, SSA1, SSO1, SSO2, SSU1, TPO2, TPO3, TRS33, VPS24, VPS36, VPS62, VPS68, VTA1, WHI3, YAP1802, YPT10, YVC1, ZRT2, ZRT3
	DNA replication-independent nucleosome assembly [GO:0006336]	0.0053504	2	HIR2, HIR3
	transport [GO:0006810]	0.0054568	36	ADP1, APS3, ATG22, ATG27, ATG8, ATG9, BLS1, CNL1, EGD2, ERV15, FET4, IKI3, MFT1, MRS4, PDR12, RPS18B, SBH2, SMF3, SSA1, SSO1, SSO2, SSU1, TPO2, TPO3, TRS33, VPS24, VPS36, VPS62, VPS68, VTA1, WHI3, YAP1802, YPT10, YVC1, ZRT2, ZRT3
	macromolecule localization [GO:0033036]	0.0060444	25	ABP1, APS3, ATG22, ATG27, ATG8, ATG9, EGD2, GSF2, HSP104, IKI3, MFT1, RAS2, RPS18B, SBH2, SSA1, SSO1, SSO2, SYH1, VPS24, VPS36, VPS62, VPS68, VTA1, WHI3, YPT10
	negative regulation of transcription from RNA polymerase II promoter [GO:0000122]	0.0081666	7	HDA2, HDA3, ISW2, PRR1, RDS2, VPS36,WHI5
	carbon catabolite activation of transcription [GO:0045991]	0.0095665	3	RAS2, RDS2, USV1
	regulation of transcription from RNA polymerase II promoter [GO:0006357]	0.009627	15	ACA1, CAF130, DST1, HDA2, HDA3, HIR2, HIR3, IKI3, ISW2, PRR1, RDS2, SWP82, USV1, VPS36, WHI5

## Sheet: Table S2
HIP Inv 1F
	GO Term	p-value	#
	peptidyl-lysine methylation [GO:0018022]	9e-06	4	CTR9, EFM2, PAF1, SEE1
	positive regulation of histone H3-K36 methylation [GO:0000416]	0.0003038	2	CTR9, PAF1
	histone H3-K36 trimethylation [GO:0097198]	0.0003038	2	CTR9, PAF1
	regulation of histone H3-K36 trimethylation [GO:2001253]	0.0003038	2	CTR9, PAF1
	positive regulation of histone H3-K36 trimethylation [GO:2001255]	0.0003038	2	CTR9, PAF1
	regulation of response to DNA damage stimulus [GO:2001020]	0.0004179	3	CTR9, PAF1, PSY4
	peptidyl-lysine modification [GO:0018205]	0.0005465	5	AHC2, CTR9, EFM2, PAF1, SEE1
	snoRNA transcription from an RNA polymerase II promoter [GO:0001015]	0.0006037	2	CTR9, PAF1
	phosphorylation of RNA polymerase II C-terminal domain serine 2 residues [GO:0071619]	0.0006037	2	CTR9, PAF1
	regulation of phosphorylation of RNA polymerase II C-terminal domain [GO:1901407]	0.0006037	2	CTR9, PAF1
	positive regulation of phosphorylation of RNA polymerase II C-terminal domain [GO:1901409]	0.0006037	2	CTR9, PAF1
	regulation of phosphorylation of RNA polymerase II C-terminal domain serine 2 residues [GO:2001163]	0.0006037	2	CTR9, PAF1
	positive regulation of phosphorylation of RNA polymerase II C-terminal domain serine 2 residues [GO:2001165]	0.0006037	2	CTR9, PAF1
	regulation of histone H3-K36 methylation [GO:0000414]	0.0009996	2	CTR9, PAF1
	glutathione catabolic process [GO:0006751]	0.0009996	2	DUG1, DUG2
	snoRNA transcription [GO:0009302]	0.0009996	2	CTR9, PAF1
	positive regulation of histone methylation [GO:0031062]	0.0009996	2	CTR9, PAF1
	regulation of histone H3-K4 methylation [GO:0051569]	0.0009996	2	CTR9, PAF1
	regulation of histone H2B ubiquitination [GO:2001166]	0.0009996	2	CTR9, PAF1
	regulation of histone H2B conserved C-terminal lysine ubiquitination [GO:2001173]	0.0009996	2	CTR9, PAF1
	protein methylation [GO:0006479]	0.0011474	4	CTR9, EFM2, PAF1, SEE1
	protein alkylation [GO:0008213]	0.0011474	4	CTR9, EFM2, PAF1, SEE1
	histone H3-K36 methylation [GO:0010452]	0.0014896	2	CTR9, PAF1
	peptidyl-lysine trimethylation [GO:0018023]	0.0014896	2	CTR9, PAF1
	regulation of histone ubiquitination [GO:0033182]	0.0014896	2	CTR9, PAF1
	histone H2B ubiquitination [GO:0033523]	0.0014896	2	CTR9, PAF1
	histone H2B conserved C-terminal lysine ubiquitination [GO:0071894]	0.0014896	2	CTR9, PAF1
	regulation of transcription-coupled nucleotide-excision repair [GO:0090262]	0.0020718	2	CTR9, PAF1
	regulation of nucleotide-excision repair [GO:2000819]	0.0020718	2	CTR9, PAF1
	regulation of transcription elongation from RNA polymerase I promoter [GO:2001207]	0.0020718	2	CTR9, PAF1
	positive regulation of transcription elongation from RNA polymerase I promoter [GO:2001209]	0.0020718	2	CTR9, PAF1
	postreplication repair [GO:0006301]	0.0024635	3	DBP3, MSH2, RAD18
	regulation of chromatin silencing at telomere [GO:0031938]	0.0024635	3	CTR9, PAF1, SDS3
	regulation of histone methylation [GO:0031060]	0.0027443	2	CTR9, PAF1
	peptide catabolic process [GO:0043171]	0.0027443	2	DUG1, DUG2
	G1 phase of mitotic cell cycle [GO:0000080]	0.0030335	3	CTR9, PAF1, RSC6
	positive regulation of DNA-dependent transcription, elongation [GO:0032786]	0.0030335	3	CTR9, PAF1, RSC6
	G1 phase [GO:0051318]	0.0030335	3	CTR9, PAF1, RSC6
	regulation of DNA-dependent transcription, elongation [GO:0032784]	0.0040298	3	CTR9, PAF1, RSC6
	chromatin organization [GO:0006325]	0.0040349	8	AHC2, CTR9, DBP3, HTL1, PAF1, RSC6, RSP5, SEE1
	regulation of DNA repair [GO:0006282]	0.0043532	2	CTR9, PAF1
	transcription elongation from RNA polymerase I promoter [GO:0006362]	0.0043532	2	CTR9, PAF1
	positive regulation of histone modification [GO:0031058]	0.0043532	2	CTR9, PAF1
	sulfur compound catabolic process [GO:0044273]	0.0043532	2	DUG1, DUG2
	cellular response to stimulus [GO:0051716]	0.0043865	17	AGA1, CTR9, DPB3, GPG1, HCM1, HOF1, HTL1, MSH2, PAF1, PSY4, PTC6, RAD18, RSP5, SDS3, SPH1, SRB8, WSC3
	autophagy [GO:0006914]	0.0045976	5	ATG15, PTC6, RSP5, WHI2, WSC3
	peptidyl-amino acid modification [GO:0018193]	0.0047817	5	AHC2, CTR9, EFM2, PAF1, SEE1
	transcription elongation from RNA polymerase II promoter [GO:0006368]	0.0051122	4	CTR9, HTL1, PAF1, RSC6
	cell cycle [GO:0007049]	0.0052616	14	BNI5, BUD20, CSM1, CTR9, HCM1, HOF1, HTL1, MSH2, PAF1, PSY4, RSC6, SAP185, SPH1, WHI2
	cellular modified amino acid catabolic process [GO:0042219]	0.0052859	2	DUG1, DUG2
	error-prone translesion synthesis [GO:0042276]	0.0052859	2	DBP3, RAD18
	regulation of transcription involved in G1 phase of mitotic cell cycle [GO:0000114]	0.0073991	2	CTR9, PAF1
	phosphate ion transport [GO:0006817]	0.0073991	2	PHO87, PHO89
	DNA-dependent transcription, elongation [GO:0006354]	0.0075365	4	CTR9, HTL1, PAF1, RSC6
	regulation of chromatin silencing [GO:0031935]	0.0075792	3	CTR9, PAF1, SDS3
	regulation of gene silencing [GO:0060968]	0.0075792	3	CTR9, PAF1, SDS3
	regulation of cellular response to stress [GO:0080135]	0.0075792	3	CTR9, PAF1, PSY4
	histone ubiquitination [GO:0016574]	0.0085762	2	CTR9, PAF1
	translesion synthesis [GO:0019985]	0.0085762	2	DBP3, RAD18
	negative regulation of DNA recombination [GO:0045910]	0.0085762	2	PAF1, MSH2
	interphase of mitotic cell cycle [GO:0051329]	0.0087716	5	CTR9, HCM1, PAF1, RSC6, SAP185
	interphase [GO:0051325]	0.0090613	5	CTR9, HCM1, PAF1, RSC6, SAP185

## Sheet: Table S3
HIP Inv 2F
	GO Term	p-value	#
	regulation of protein complex assembly [GO:0043254]	0.0002316	6	BUD14, CAP2, CHD1, MVB12, RPT3, RPT6
	regulation of cellular component biogenesis [GO:0044087]	0.0002995	7	BUD14, CAP2, CHD1, MVB12, RPT3, RPT6, SPO22
	negative regulation of protein complex assembly [GO:0031333]	0.0005668	3	BUD14, CAP2, MVB12
	regulation of sequence-specific DNA binding transcription factor activity [GO:0051090]	0.0007695	3	FKH1, RPT6, TAF6
	regulation of carbohydrate biosynthetic process [GO:0043255]	0.0012969	4	FYV10, PIG2, SNF4, VID28
	glucose metabolic process [GO:0006006]	0.001695	7	FYV10, PDA1, PIG2, PKP2, SNF4, TPI1, VID28
	regulation of gluconeogenesis [GO:0006111]	0.0020168	3	FYV10, SNF4, VID28
	gluconeogenesis [GO:0006094]	0.0024247	4	FYV10, SNF4, TPI1, VID28
	regulation of glucose metabolic process [GO:0010906]	0.0024247	4	FYV10, PIG2, SNF4, VID28
	regulation of transcription initiation from RNA polymerase II promoter [GO:0060260]	0.002451	3	CHD1, RPT3, RPT6
	regulation of DNA-dependent transcription, initiation [GO:2000142]	0.002451	3	CHD1, RPT3, RPT6
	transcription initiation from RNA polymerase II promoter [GO:0006367]	0.002553	5	CHD1, RPT3, RPT6, TAF10, TAF6
	hexose biosynthetic process [GO:0019319]	0.0027116	4	FYV10, SNF4, TPI1, VID28
	monosaccharide biosynthetic process [GO:0046364]	0.0030211	4	FYV10, SNF4, TPI1, VID28
	hexose metabolic process [GO:0019318]	0.0037531	7	FYV10, PDA1, PIG2, PKP2, SNF4, TPI1, VID28
	regulation of cellular carbohydrate metabolic process [GO:0010675]	0.004934	4	FYV10, PIG2, SNF4, VID28
	monosaccharide metabolic process [GO:0005996]	0.0051982	7	FYV10, PDA1, PIG2, PKP2, SNF4, TPI1, VID28
	regulation of carbohydrate metabolic process [GO:0006109]	0.0058847	4	FYV10, PIG2, SNF4, VID28
	negative regulation of actin filament polymerization [GO:0030837]	0.0059869	2	BUD14, CAP2
	carbohydrate biosynthetic process [GO:0016051]	0.0060416	6	FYV10, PIG2, SKT5, SNF4, TPI1, VID28
	RNA polymerase II transcriptional preinitiation complex assembly [GO:0051123]	0.0064029	4	RPT3, RPT6, TAF10, TAF6
	DNA-dependent transcription, initiation [GO:0006352]	0.0064036	5	CHD1, RPT3, RPT6, TAF10, TAF6
	negative regulation of protein polymerization [GO:0032272]	0.0078921	2	BUD14, CAP2
	DNA-dependent transcriptional preinitiation complex assembly [GO:0070897]	0.0087768	4	RPT3, RPT6, TAF10, TAF6
	termination of RNA polymerase II transcription [GO:0006369]	0.0089862	3	CHD1, FKH1, NRD1

## Sheet: Table S4
HOP Inv 1F
	GO Term	p-value	#
	protein import into peroxisome matrix [GO:0016558]	1.74e-05	5	PEX1, PEX10, PEX12, PEX15, PEX4
	protein targeting to peroxisome [GO:0006625]	3.5e-05	5	PEX1, PEX10, PEX12, PEX15, PEX4
	peroxisomal transport [GO:0043574]	3.5e-05	5	PEX1, PEX10, PEX12, PEX15, PEX4
	protein localization to peroxisome [GO:0072662]	3.5e-05	5	PEX1, PEX10, PEX12, PEX15, PEX4
	establishment of protein localization to peroxisome [GO:0072663]	3.5e-05	5	PEX1, PEX10, PEX12, PEX15, PEX4
	receptor recycling [GO:0001881]	4.15e-05	3	PEX1, PEX15, PEX4
	protein import into peroxisome matrix, receptor recycling [GO:0016562]	4.15e-05	3	PEX1, PEX15, PEX4
	receptor metabolic process [GO:0043112]	4.15e-05	3	PEX1, PEX15, PEX4
	peroxisome organization [GO:0007031]	0.0001293	7	ATG36, FIS1, PEX1, PEX10, PEX12, PEX15, PEX4
	ubiquitin-dependent protein catabolic process via the multivesicular body sorting pathway [GO:0043162]	0.0003923	4	SNF8, STP22, VPS20, VPS36
	positive regulation of kinase activity [GO:0033674]	0.001078	3	SSK1, SSK2, VAC14
	positive regulation of transferase activity [GO:0051347]	0.001078	3	SSK1, SSK2, VAC14
	osmosensory signaling via phosphorelay pathway [GO:0007234]	0.001557	2	SSK1, SSK2
	positive regulation of phosphorus metabolic process [GO:0010562]	0.0017021	4	RAS2, SSK1, SSK2, VAC14
	positive regulation of phosphate metabolic process [GO:0045937]	0.0017021	4	RAS2, SSK1, SSK2, VAC14
	regulation of signaling [GO:0023051]	0.0023594	7	GPB1, PEX1, PEX15, PEX4, SSK1, SSK2, TIP41
	glutathione catabolic process [GO:0006751]	0.0025674	2	DUG1, DUG2
	cell wall organization or biogenesis [GO:0071554]	0.0035393	9	BPH1, CHS6, DCW1, IRS4, KNH1, KRE1, PUN1, RPI1, UBC7
	regulation of biological process [GO:0050789]	0.0036995	36	ASG1, BRE5, CIN5, DOT6, ETT1, GAT2, GPB1, IKI3, IRS4, MAC1, MAL33, MPD2, NDJ1, NPR1, PBP1, PEX1, PEX15, PEX4, PFK26, PIN4, RAS2, RFM1, RPI1, SAP190, SNF8, SPT2, SSK1, SSK2, STB1, SWE1, TIF2, TIP41, UBC13, URA2, VAC14, VPS36
	phosphorelay signal transduction system [GO:0000160]	0.0038101	2	SSK1, SSK2
	positive regulation of phosphorylation [GO:0042327]	0.003955	3	SSK1, SSK2, VAC14
	intracellular protein transmembrane import [GO:0044743]	0.0045734	5	PEX1, PEX10, PEX12, PEX15, PEX4
	regulation of phosphorylation [GO:0042325]	0.0048737	5	GPB1, SSK1, SSK2, SWE1, TIP41
	protein polyubiquitination [GO:0000209]	0.005218	3	GPB1, PEX4, UBC13
	biological regulation [GO:0065007]	0.0052714	39	ASG1, BRE5, CIN5, DOT6, ETT1, FRE1, GAT2, GPB1, IKI3, IRS4, MAC1, MAL33, MPD2, NDJ1, NPR1, PBP1, PCA1, PEX1, PEX15, PEX4, PFK26, PIN4, RAS2, RFM1, RPI1, SAP190, SNF8, SPT2, SSK1, SSK2, STB1, SWE1, TIF2, TIP41, UBC13, URA2, VAC14, VPS27, VPS36
	fungal-type cell wall organization or biogenesis [GO:0071852]	0.0053259	8	BPH1, CHS6, DCW1, IRS4, KRE1, PUN1, RPI1, UBC7
	activation of protein kinase activity [GO:0032147]	0.006962	2	SSK1, SSK2
	peptide catabolic process [GO:0043171]	0.006962	2	DUG1, DUG2
	tRNA wobble base modification [GO:0002097]	0.0084042	3	IKI3, SAP190, TUM1
	tRNA wobble uridine modification [GO:0002098]	0.0084042	3	IKI3, SAP190, TUM1
	establishment of protein localization to organelle [GO:0072594]	0.0086625	9	PEX1, PEX10, PEX12, PEX15, PEX4, SNF8, STP22, VPS27, VPS36

## Sheet: Table S5
HOP Inv 2F
	GO Term	p-value	#
	cytoplasmic translation [GO:0002181]	0.0006639	9	RPL2A, RPL8A, RPS0A, RPS10B, RPS1A, RPS4B, RPS6B, RPS8A, SRO9
	histone deubiquitination [GO:0016578]	0.0011709	2	UBP8, SGF11
	fructose metabolic process [GO:0006000]	0.0028737	2	HXK2, PFK26
	regulation of cellular component size [GO:0032535]	0.0038974	4	BNR1, HXK2, RPA14, SWE1
	regulation of anatomical structure size [GO:0090066]	0.0038974	4	BNR1, HXK2, RPA14, SWE1
	apoptotic process [GO:0006915]	0.0077027	3	FIS1, FYV10, OYE2
	cell death [GO:0008219]	0.0077027	3	FIS1, FYV10, OYE2
	programmed cell death [GO:0012501]	0.0077027	3	FIS1, FYV10, OYE2
	death [GO:0016265]	0.0077027	3	FIS1, FYV10, OYE2
	regulation of cell size [GO:0008361]	0.0084722	3	HXK2, RPA14, SWE1
